# Supplementary material for: Glioblastoma Cells Counteract PARP Inhibition through Pro-Survival Induction of Lipid Droplets Synthesis and Utilization
Source: Cancers (Basel). 2022 Jan 30;14(3):726. doi: 10.3390/cancers14030726 (PMC8833394; doi:10.3390/cancers14030726)
Supplement: Supplementary file 1 [file cancers-14-00726-s001.zip]

Archive with 1 entries (1 files):
- cancers-1483860-supplementary.pdf
